# Supplementary material for: Nidogen-1/NID1 Function and Regulation during Progression and Metastasis of Colorectal Cancer
Source: Cancers (Basel). 2023 Nov 7;15(22):5316. doi: 10.3390/cancers15225316 (PMC10670298; doi:10.3390/cancers15225316)
Supplement: Supplementary file 1 [file cancers-15-05316-s001.zip]

Archive with 1 entries (1 files):
- cancers-2665925-supplementary.pdf
